# Supplementary material for: The Genetic Architecture of Depression in Individuals of East Asian Ancestry: A Genome-Wide Association Study
Source: JAMA Psychiatry. 2021 Sep 29;78(11):1–12. doi: 10.1001/jamapsychiatry.2021.2099 (PMC8482304; doi:10.1001/jamapsychiatry.2021.2099)
Supplement: Supplement 1. — eTable 1. Descriptive characteristics of the datasets included in this study [file jamapsychiatry-e212099-s001.xlsx]

## Sheet: S.T.1
Giannakopoulou O, Lin K, Meng X, et al.
The Genetic Architecture of Depression in Individuals of East Asian Ancestry
Published online August 11, 2021
doi:10.1001/jamapsychiatry.2021.2099
eTable 1. Descriptive characteristics of the datasets included in this study.
Study	Location	Depression definition	Depression measure	N cases	N controls	Discovery meta-analysis	Clinical depression meta-analysis	Symptom-based depression meta-analysis	Gender (% female)	Age (mean, SD)
China Kadoorie Biobank	Gansu, Haikou, Harbin, Henan, Hunan, Liuzhou, Qingdao, Sichuan, Suzhou, Zhejiang	Lifetime diagnosis	CIDI-A trigger symtoms	5376	69998	X		X	44847 (59.5%)	52.2 (10.7)
China Kadoorie Biobank	"		CIDI-A questionnaire, ICD10, self-reported	1305	69998		X		42142 (59.1%)	52.2 (10.7)
CONVERGE	Anhui, Beijing, Chongqing, Fujian, Gansu, Guangdong, Guangxi Zhuangzu, Hainan, Hebei, Heilongjiang, Henan, Hubei, Hunan, Jiangsu, Jiangxi, Jilin, Liaoning, Shaanxi, Shandong, Shanghai, Sichuan, Tianjin, Zhejiang	Recurrent MDD	Psychiatric diagnosis (CIDI)	5303	5337	X	X		10640 (100%)	46.1 (N/A)
23andMe	USA	Depression diagnosis	Self-reported	2729	90310	X			56708 (60.95%)	NA (14.77)
Taiwan Major Depressive Disorder study - Platform 1	Taiwan	Depression diagnosis	DSM-IV/self-reported	988	6075	X	X		5596 (57.5%)	49.2 (11.3)
Taiwan Major Depressive Disorder study - Platform 2	Taiwan	Depression diagnosis	DSM-IV/self-reported	360	2317	X	X
Women's Health Initiative	USA	Symptom-based	6-item CES-D	454	2553	X		X	3007 (100%)	62.7 (7.5)
Intern Health Study	USA	Symptom-based	PHQ-9	294	544	X		X	459 (54.8%)	27.4 (2.4)
UK Biobank	UK	Lifetime depression	Lifetime CIDI/ICD10	133	366	X	X		360 (72.1%)	52.1 (7.3)
Army STARRS	USA	Lifetime MDD	CIDI (DSM MDE)	74	442	X	X		66 (12.5%)	24.5 (6.3)
BioMe	USA	Medically diagnosed	ICD10	60	835	X	X		58.7%*	58.9* (N/A)
SD= standard deviation; N/A= not available. *These numbers correspond to the overall BioMe dataset.
