# Supplementary material for: The Genetic Architecture of Depression in Individuals of East Asian Ancestry: A Genome-Wide Association Study
Source: JAMA Psychiatry. 2021 Sep 29;78(11):1–12. doi: 10.1001/jamapsychiatry.2021.2099 (PMC8482304; doi:10.1001/jamapsychiatry.2021.2099)
Supplement: Supplement 3. — eTable 3. Variants significantly associated with depression (P<10-5) in the East-Asian discovery meta-analysis and their results in the largest depression GWAS in Europeans [file jamapsychiatry-e212099-s003.xlsx]

## Sheet: S.T.3
Giannakopoulou O, Lin K, Meng X, et al.
The Genetic Architecture of Depression in Individuals of East Asian Ancestry
Published online August 11, 2021
doi:10.1001/jamapsychiatry.2021.2099
eTable 3. Variants significantly associated with depression (P<10-5) in the East-Asian discovery meta-analysis and their results in the largest depression GWAS in Europeans (Howard et al., 2019).
rsID	CHR	POS	Nearest gene	EA	OA	East-Asian meta-analysis														Meta-analysis in European ancestry samples
						EAF	Beta	SE	P	CONVERGE	WHI	CKB-Symptom based	BioMe	UKBiobank	Army-STARRS	IHS	Taiwan1	Taiwan2	23andMe	EAF	Beta	SE	P
rs113882548	1	21506757	EIF4G3	A	G	0.7233	-0.0193351	0.00358324	6.798e-08	-	NA	-	-	NA	+	NA	NA	-	NA	NA	NA	NA	NA
rs191109421	1	24802705	NIPAL3	T	C	0.0013	0.199714	0.0444897	7.152e-06	NA	NA	+	NA	NA	NA	NA	NA	NA	+	NA	NA	NA	NA
rs10889022	1	40286005	TRIT1	T	C	0.5881	0.0167118	0.00325702	2.879e-07	+	NA	+	+	+	+	-	NA	NA	+	0.213	0.0074	0.0054	0.166
rs142312910	1	72956971	NEGR1	D	I	0.9816	0.0643628	0.0119279	6.797e-08	NA	NA	+	NA	+	+	NA	NA	NA	+	NA	NA	NA	NA
rs4656484	1	166145466	FAM78B	C	G	0.6345	-0.0182181	0.00332873	4.43e-08	-	NA	-	-	+	-	-	NA	-	-	0.7615	-0.0032	0.0051	0.5263
rs79463509	1	175796338	TNR	T	G	0.9812	0.0528773	0.011803	7.458e-06	NA	NA	+	NA	NA	NA	NA	NA	NA	+	NA	NA	NA	NA
rs118097243	2	42984542	OXER1	T	C	0.9784	-0.0487622	0.0110272	9.764e-06	NA	NA	-	NA	NA	NA	NA	NA	NA	-	0.994	0.0297	0.0294	0.3128
rs117092537	2	111741092	ACOXL	A	C	0.9625	0.0401978	0.00843782	1.897e-06	+	NA	+	NA	+	NA	NA	NA	NA	+	NA	NA	NA	NA
rs1601358	2	151990465	RBM43	A	G	0.5355	0.0148722	0.00321422	3.714e-06	+	NA	+	+	+	+	+	NA	+	+	0.6349	0.0096	0.0045	0.03049
rs73192710	3	105228555	ALCAM	A	G	0.2152	-0.0176158	0.00390075	6.299e-06	NA	NA	-	-	+	+	-	NA	NA	-	0.1234	0.0006	0.0067	0.9244
rs1516726	3	185824274	ETV5	A	G	0.6041	-0.0169828	0.00327789	2.203e-07	-	+	-	+	-	-	-	NA	-	-	0.1914	-0.0087	0.0055	0.1131
rs75969500	4	88265222	HSD17B11	A	T	0.9748	0.0461999	0.010228	6.258e-06	NA	NA	+	NA	+	NA	NA	NA	NA	+	NA	NA	NA	NA
rs144271358	4	185281017	LOC728175	T	C	0.0097	0.0767752	0.016356	2.681e-06	NA	NA	+	NA	NA	NA	NA	NA	NA	+	NA	NA	NA	NA
rs115767724	5	112540944	MCC	A	G	0.0056	-0.0986021	0.0214819	4.439e-06	NA	NA	-	NA	NA	NA	NA	NA	NA	-	0.0058	0.0381	0.0312	0.2216
rs9320323	6	110588546	C6orf186	T	C	0.6131	0.0146271	0.00329143	8.824e-06	+	NA	+	+	+	+	NA	NA	+	NA	0.5478	0.0042	0.0045	0.3479
rs71028431	6	115031058	HS3ST5	D	I	0.5725	0.0168593	0.0032403	1.961e-07	NA	NA	+	-	NA	+	NA	NA	+	+	NA	NA	NA	NA
rs10240457	7	15431149	AGMO	A	G	0.6455	0.0170068	0.00335109	3.865e-07	+	NA	+	+	+	-	+	NA	+	+	0.5005	-0.0046	0.0043	0.2842
rs78213282	7	28932493	TRIL	C	G	0.9834	-0.0577273	0.0125467	4.207e-06	NA	NA	-	NA	NA	NA	NA	NA	NA	-	NA	NA	NA	NA
rs2117088	7	48342406	ABCA13	A	T	0.7521	0.0179278	0.00371253	1.371e-06	+	NA	+	-	+	-	+	NA	NA	+	0.4849	-0.0041	0.0043	0.3438
rs138763223	7	89856453	STEAP2	A	G	0.997	-0.130701	0.0293117	8.216e-06	NA	NA	-	NA	NA	NA	NA	NA	NA	-	NA	NA	NA	NA
rs151148981	7	107562763	DLD	T	C	0.0339	0.0413138	0.00885802	3.099e-06	NA	NA	+	NA	+	NA	NA	NA	NA	NA	NA	NA	NA	NA
rs149896028	8	62334714	CLVS1	A	G	0.0123	-0.0702761	0.0145439	1.353e-06	NA	NA	-	NA	NA	NA	NA	NA	NA	-	NA	NA	NA	NA
rs151239039	9	1968614	SMARCA2	D	I	0.6384	0.0147806	0.00333648	9.404e-06	NA	NA	+	-	NA	+	NA	NA	+	+	NA	NA	NA	NA
rs7467602	9	9324747	PTPRD	T	C	0.9163	-0.0291969	0.00578844	4.556e-07	NA	NA	-	-	-	+	NA	NA	-	-	0.7138	-0.0013	0.0048	0.7824
rs1057507	9	37436925	GRHPR	A	G	0.9168	0.0267462	0.00580429	4.067e-06	+	NA	+	-	+	-	-	NA	-	+	0.9596	-0.0181	0.011	0.0989
rs2309394	9	71671116	FXN	A	G	0.4482	0.0151889	0.00322344	2.449e-06	+	NA	+	+	+	+	+	NA	+	+	0.4712	0.0042	0.0043	0.3285
rs76366943	9	117839797	TNC	A	G	0.7291	-0.0164445	0.00360704	5.144e-06	NA	NA	-	+	+	+	+	NA	-	-	NA	NA	NA	NA
rs117143944	11	4704641	OR51E2	T	C	0.9994	-0.291316	0.0654643	8.602e-06	NA	NA	-	NA	NA	NA	NA	NA	NA	-	0.9586	0.0012	0.011	0.9155
rs80263541	11	31373629	DCDC1	T	C	0.97	-0.0418086	0.0093973	8.61e-06	NA	NA	-	NA	NA	NA	NA	NA	NA	-	NA	NA	NA	NA
rs74196388	11	42702790	LOC100507205	A	T	0.013	0.0625804	0.0141521	9.793e-06	NA	NA	+	NA	NA	NA	NA	NA	NA	+	NA	NA	NA	NA
rs76037597	11	120421300	ARHGEF12	A	G	0.1487	0.0201175	0.0045056	8.009e-06	+	NA	+	+	+	-	+	NA	NA	+	NA	NA	NA	NA
rs17645297	12	22351180	ST8SIA1	T	C	0.9914	-0.0850682	0.0173609	9.592e-07	NA	NA	-	NA	-	NA	NA	NA	NA	-	0.9869	0.0271	0.0191	0.1557
rs35794121	12	41174721	CNTN1	D	I	0.6848	-0.0155442	0.00345044	6.622e-06	NA	NA	-	-	NA	+	NA	NA	+	-	NA	NA	NA	NA
rs12853320	13	91021115	MIR622	A	G	0.0012	0.22499	0.0463037	1.177e-06	NA	NA	+	NA	NA	NA	NA	NA	NA	+	0.0999	-0.008	0.0072	0.2658
rs2239629	14	23598128	SLC7A8	T	G	0.5488	-0.0152247	0.00322148	2.29e-06	-	NA	-	+	-	-	-	-	+	-	0.8644	-0.0001	0.0063	0.9828
rs7151773	14	67024000	GPHN	A	T	0.4472	-0.0143474	0.00322415	8.583e-06	-	NA	NA	NA	-	NA	NA	NA	NA	-	0.0511	-0.0147	0.0102	0.1478
rs200673740	16	15342970	MIR3180-4	T	C	0.6061	0.0152296	0.00328082	3.455e-06	NA	NA	+	-	+	+	NA	NA	NA	NA	NA	NA	NA	NA
rs34892598	17	7213773	EIF5A	D	I	0.294	-0.0165656	0.00351861	2.498e-06	NA	NA	-	-	NA	-	NA	NA	NA	-	NA	NA	NA	NA
rs201528666	17	11013544	SHISA6	D	I	0.8601	0.0206896	0.00462132	7.581e-06	NA	NA	+	+	+	+	NA	NA	NA	NA	NA	NA	NA	NA
rs10694066	17	62160210	ERN1	D	I	0.7038	-0.0164525	0.00351099	2.79e-06	NA	NA	-	+	-	-	NA	NA	NA	NA	NA	NA	NA	NA
rs7215702	17	75615507	LOC100507351	A	G	0.5054	0.0143995	0.0032063	7.086e-06	NA	NA	+	+	+	+	NA	+	+	NA	0.375	-0.0045	0.0045	0.3157
rs632671	18	8877322	CCDC165	A	G	0.7245	0.0179261	0.00358809	5.857e-07	+	NA	+	+	+	+	+	NA	+	+	0.7238	-0.0048	0.0048	0.3172
rs8088736	18	39711287	PIK3C3	C	G	0.3648	-0.0154786	0.00333016	3.345e-06	-	NA	-	+	-	+	-	NA	+	-	0.1008	-0.0103	0.0072	0.1515
rs2232267	20	9497057	C20orf103	A	G	0.8505	-0.0202618	0.00449564	6.586e-06	NA	NA	-	-	-	-	NA	NA	NA	-	0.5898	-0.0019	0.0044	0.6654
rs5841020	20	24007040	GGTLC1	D	I	0.9677	0.0438581	0.00906721	1.32e-06	NA	NA	+	NA	-	NA	NA	NA	NA	+	NA	NA	NA	NA
rs201818516	20	48104791	KCNB1	D	I	0.2136	-0.0181212	0.00391134	3.608e-06	NA	NA	-	-	NA	-	NA	NA	-	-	NA	NA	NA	NA
The +/- denotes the direction effect of Effect Allele in each dataset.
CHR=Chromosome;POS=Position (hg19);EA=Effect Allele; OA=Other Allele; I=Insertion; D=Deletion; EAF=EA frequency; SE=Standard Error; NA=Not Available, CKB=China Kadoorie Biobank; WHI=Women's Health Initiative; IHS=Intern Health Study
