# Supplementary material for: The Genetic Architecture of Depression in Individuals of East Asian Ancestry: A Genome-Wide Association Study
Source: JAMA Psychiatry. 2021 Sep 29;78(11):1–12. doi: 10.1001/jamapsychiatry.2021.2099 (PMC8482304; doi:10.1001/jamapsychiatry.2021.2099)
Supplement: Supplement 4. — eTable 4. Variants associated at P<10-5 in the depression GWAS restricted to East-Asia based studies vs their results in the USA/UK-based studies [file jamapsychiatry-e212099-s004.xlsx]

## Sheet: S.T.4
Giannakopoulou O, Lin K, Meng X, et al.
The Genetic Architecture of Depression in Individuals of East Asian Ancestry
Published online August 11, 2021
doi:10.1001/jamapsychiatry.2021.2099
eTable 4. Variants associated at P<10-5 in the depression GWAS restricted to East-Asia based studies vs their results in the USA/UK-based studies.
rsID	CHR	POS	EA	OA	Meta-analysis of East Asia - based studies								Meta-analysis of US/UK - based studies
					EAF	Beta	SE	P	CONVERGE	CKB-Symptom based	Taiwan-Platform1	Taiwan-Platform2	EAF	Beta	SE	P	WHI	BioMe	UKBiobank	Army-STARRS	IHS	23andMe
rs10240457	7	15431149	A	G	0.6451	0.0277135	0.00477489	6.482e-09	+	+	NA	+	0.6466	0.00126126	0.00470618	0.7885	NA	+	+	-	+	+
rs113882548	1	21506757	A	G	0.7227	-0.0274376	0.00510372	7.636e-08	-	-	NA	-	0.7668	-0.00266001	0.00532003	0.6172	NA	-	NA	+	NA	NA
rs35794121	12	41174721	D	I	0.6959	-0.023473	0.00496677	2.294e-06	NA	-	NA	+	0.6634	-0.0054891	0.00476071	0.2491	NA	-	NA	+	NA	-
rs12579626	12	129706820	C	G	0.7237	-0.0239283	0.0051096	2.822e-06	-	-	-	-	0.8	0.00229467	0.00562418	0.6833	NA	+	+	-	-	+
rs1356291	3	185824644	T	C	0.3937	0.0218491	0.0046766	2.987e-06	+	+	NA	+	0.3989	0.0104195	0.00459413	0.02332	-	-	+	+	+	+
rs75257091	16	7946039	C	G	0.8708	0.031648	0.00681188	3.38e-06	+	+	NA	+	0.8874	-0.00791394	0.00711685	0.2662	NA	+	+	+	-	-
rs6836317	4	182137188	A	G	0.958	-0.0516571	0.0113908	5.748e-06	-	-	NA	NA	0.9922	0.0100244	0.0255725	0.695	NA	-	-	-	-	+
rs10918385	1	166161355	T	C	0.4875	0.0206113	0.00457116	6.516e-06	+	+	NA	NA	0.4909	0.00775805	0.00450003	0.08465	NA	+	-	+	+	+
rs4784666	16	56447364	T	C	0.5681	0.0207803	0.00461271	6.651e-06	+	+	NA	+	0.566	0.00330443	0.00453906	0.4667	NA	+	+	+	-	+
rs10889073	1	40376731	A	G	0.4066	0.0209462	0.00465161	6.706e-06	+	+	NA	+	0.4424	0.009086	0.00452941	0.0449	NA	+	+	+	-	+
rs141640536	11	64244917	T	C	0.0369	0.0544442	0.0121203	7.042e-06	+	+	NA	NA	0.0293	-0.000960452	0.0133396	0.9422	NA	NA	-	NA	NA	-
rs7013963	8	117917260	A	T	0.7986	-0.0254326	0.00569727	8.053e-06	-	-	NA	-	0.8316	0.00187562	0.00601162	0.7549	NA	+	+	-	+	+
rs369111377	20	23983826	A	G	0.8622	0.0295047	0.00662877	8.535e-06	NA	+	NA	+	0.9235	0.0050614	0.00846389	0.5499	NA	+	-	-	-	+
rs117495044	2	111759590	T	C	0.0336	-0.0564126	0.0126798	8.639e-06	-	-	NA	NA	0.0481	-0.0179675	0.0105134	0.08739	NA	NA	-	NA	NA	-
rs75562961	16	83465913	A	G	0.9269	-0.0388945	0.00877782	9.388e-06	-	-	NA	-	0.9535	0.0038676	0.010684	0.7174	NA	NA	-	NA	NA	+
rs76366943	9	117839797	A	G	0.7179	-0.0224415	0.00507725	9.875e-06	NA	-	NA	-	0.7485	-0.00890264	0.00518499	0.08598	NA	+	+	+	+	-
rs17672308	18	33712708	A	G	0.582	-0.00358125	0.00463293	0.4393	+	-	NA	-	0.5516	0.0240299	0.00452286	1.081e-07	NA	-	+	+	+	+
rs35396333	5	113074136	T	G	0.8856	0.00585101	0.00717915	0.4148	+	+	NA	+	0.9202	-0.0432718	0.00830075	1.857e-07	NA	+	-	-	-	-
rs199861792	18	39770593	D	I	0.3349	-0.00476429	0.00484176	0.3252	NA	-	NA	+	0.3273	-0.0248413	0.00479377	2.198e-07	NA	NA	NA	+	NA	-
rs57717444	11	120424451	C	G	0.2309	0.00643109	0.00542251	0.2358	+	+	NA	-	0.1796	0.0298625	0.00585999	3.474e-07	NA	+	+	-	+	+
rs12951205	17	77990502	A	G	NA	NA	NA	NA	NA	NA	NA	NA	0.424	0.0228038	0.00455167	5.44e-07	NA	+	+	+	NA	NA
rs2737705	1	160057964	T	C	0.4766	0.00263075	0.00457522	0.565	+	+	NA	NA	0.4526	-0.0220174	0.00451916	1.107e-06	NA	-	-	-	-	NA
rs75426877	8	160057964	D	I	NA	NA	NA	NA	NA	NA	NA	NA	0.4537	0.0219812	0.00451822	1.145e-06	NA	+	NA	+	NA	+
rs117063687	5	154362706	A	G	NA	NA	NA	NA	NA	NA	NA	NA	0.0207	-0.0759925	0.0157989	1.507e-06	NA	NA	-	NA	NA	-
rs117018006	3	21925555	A	G	0.0317	0.0187293	0.0130427	0.1509	+	+	NA	NA	0.0232	-0.0715595	0.0149425	1.677e-06	NA	NA	-	NA	NA	-
rs5864596	4	180600222	D	I	NA	NA	NA	NA	NA	NA	NA	NA	0.8625	-0.0308241	0.00653191	2.366e-06	NA	-	NA	-	NA	-
rs113705739	2	225748089	D	I	0.108	-0.0142089	0.00736214	0.0536	NA	-	NA	-	0.061	0.0442872	0.00939882	2.453e-06	NA	+	NA	+	NA	+
rs74916244	15	101968764	A	G	0.0985	0.000421763	0.00766841	0.9558	NA	+	NA	-	0.0426	0.0510806	0.0111384	4.512e-06	NA	NA	+	NA	NA	+
rs78927880	9	9324851	C	G	0.1026	0.0113638	0.00753069	0.1314	+	+	NA	-	0.0712	0.0400712	0.00874727	4.632e-06	NA	+	+	+	NA	+
rs11077888	17	75030582	A	G	0.8067	-0.00264454	0.00578674	0.6474	-	-	NA	-	0.8026	-0.0256966	0.00565134	5.44e-06	NA	-	-	-	NA	NA
rs75035418	8	113313189	A	G	NA	NA	NA	NA	NA	NA	NA	NA	0.9159	0.0366508	0.00810499	6.126e-06	NA	+	+	+	NA	+
rs2123906	8	4911511	T	G	0.7312	0.00158238	0.00515435	0.7591	-	+	NA	-	0.7432	0.0232633	0.00514902	6.235e-06	NA	+	-	+	+	+
rs1553992	3	57280735	T	C	0.1398	0.00765037	0.00658947	0.2457	+	+	NA	-	0.1661	0.027265	0.00604412	6.446e-06	NA	+	+	+	+	NA
rs2785898	6	96319824	T	C	0.4264	0.00848317	0.00462047	0.06636	+	+	NA	-	0.3964	-0.0206297	0.00459869	7.258e-06	NA	-	+	+	-	-
rs6854651	4	91236084	A	G	0.9775	0.0149152	0.0154083	0.3329	+	+	NA	NA	0.9788	-0.0698958	0.0156157	7.621e-06	NA	NA	-	NA	NA	-
rs4551212	6	110809969	T	G	0.3135	0.00134471	0.00492569	0.7845	-	+	NA	NA	0.3313	0.0212528	0.00477914	8.712e-06	NA	+	-	+	+	+
rs12432084	14	86455332	T	G	0.2341	-0.00139232	0.00539659	0.7962	-	+	NA	-	0.1973	-0.0251251	0.00565244	8.785e-06	NA	+	-	+	-	-
The +/- denotes the direction effect of Effect Allele in each dataset.
CHR=Chromosome;POS=Position (hg19);EA=Effect Allele; OA=Other Allele; I=Insertion; D=Deletion; EAF=EA frequency; SE=Standard Error; NA=Not Available, CKB=China Kadoorie Biobank; WHI=Women's Health Initiative; IHS=Intern Health Study
