# Supplementary material for: The Genetic Architecture of Depression in Individuals of East Asian Ancestry: A Genome-Wide Association Study
Source: JAMA Psychiatry. 2021 Sep 29;78(11):1–12. doi: 10.1001/jamapsychiatry.2021.2099 (PMC8482304; doi:10.1001/jamapsychiatry.2021.2099)
Supplement: Supplement 5. — eTable 5. Loci that reached the suggestive significance threshold (P<10-5) in either of the outcome-specific analyses in East-Asian ancestry samples [file jamapsychiatry-e212099-s005.xlsx]

## Sheet: S.T.5
Giannakopoulou O, Lin K, Meng X, et al.
The Genetic Architecture of Depression in Individuals of East Asian Ancestry
Published online August 11, 2021
doi:10.1001/jamapsychiatry.2021.2099
eTable 5. Loci that reached the suggestive significance threshold (P<10-5) in either of the outcome-specific analyses in East-Asian ancestry samples.
rsID	CHR	POS	EA	OA	Meta-Analysis for clinical depression											Meta-Analysis for symptom-based depression
					EAF	Beta	SE	P	CONVERGE	CKB-Lifetime Diagnosis	Taiwan-Platform1	Taiwan-Platform2	UKBiobank	Army-STARRS	BioMe	EAF	Beta	SE	P	CKB-Symptom Based	WHI	IHS
rs150027551	1	155421276	C	G	0.9584	-0.0551394	0.0115742	1.902e-06	NA	-	NA	NA	-	NA	NA	NA	NA	NA	NA	-	NA	NA
rs12405465	1	164075006	A	C	0.5206	-0.0207712	0.0046261	7.123e-06	-	-	-	-	-	-	-	0.5464	-0.00957778	0.00504625	0.05772	-	NA	-
rs4657530	1	166157706	T	C	0.5336	-0.0234266	0.00463251	4.249e-07	-	-	NA	-	+	-	-	0.5335	-0.0115067	0.00503574	0.0223	-	NA	-
rs570376276	1	202945239	I	D	NA	NA	NA	NA	NA	NA	NA	NA	NA	NA	NA	NA	NA	NA	NA	NA	NA	NA
rs191348526	2	19029536	G	A	NA	NA	NA	NA	NA	+	NA	NA	NA	NA	NA	NA	NA	NA	NA	+	NA	NA
rs1421	2	47613870	T	C	0.8203	0.0275087	0.00601942	4.867e-06	+	+	NA	NA	-	+	-	0.8156	0.00599874	0.00647812	0.3545	+	NA	+
rs12613785	2	56219871	T	C	0.0204	0.0748103	0.0163484	4.745e-06	NA	+	NA	NA	+	NA	NA	NA	NA	NA	NA	+	NA	NA
rs145240407	2	135704062	T	C	NA	NA	NA	NA	NA	-	NA	NA	NA	NA	NA	NA	NA	NA	NA	+	NA	NA
rs568503612	2	201315293	T	A	NA	NA	NA	NA	NA	+	NA	NA	NA	NA	NA	NA	NA	NA	NA	+	NA	NA
rs11681888	2	225696969	A	T	0.9378	-0.00294757	0.00957002	0.7585	+	-	NA	NA	+	-	+	0.9423	0.0186607	0.0107741	0.08322	+	NA	+
rs117018006	3	21925555	A	G	0.0321	0.0118933	0.0131127	0.3642	+	+	NA	NA	-	NA	NA	NA	NA	NA	NA	+	NA	NA
rs7640419	3	60904250	A	G	0.1593	0.0124799	0.00631576	0.04812	+	+	NA	-	-	-	+	0.1046	0.039119	0.00820793	1.88e-06	+	NA	+
rs149669840	3	80489884	G	A	NA	NA	NA	NA	NA	+	NA	NA	NA	NA	NA	NA	NA	NA	NA	-	NA	NA
rs117340844	3	126929660	T	G	0.1177	-0.0317849	0.00717169	9.354e-06	-	-	NA	-	-	-	-	NA	NA	NA	NA	-	NA	NA
rs193162030	3	184991978	T	C	NA	NA	NA	NA	NA	-	NA	NA	NA	NA	NA	NA	NA	NA	NA	-	NA	NA
rs182414217	4	79567819	C	A	NA	NA	NA	NA	NA	-	NA	NA	NA	NA	NA	NA	NA	NA	NA	+	NA	NA
rs151063307	4	91225465	T	C	0.0216	-0.0202078	0.0158992	0.2036	-	-	NA	NA	-	NA	NA	NA	NA	NA	NA	-	NA	NA
rs79995231	4	96903431	A	G	0.0192	0.0810391	0.016841	1.493e-06	NA	+	NA	NA	+	NA	NA	NA	NA	NA	NA	+	NA	NA
rs142158835	4	161411043	T	C	0.0105	0.100942	0.0226733	8.518e-06	+	+	NA	NA	NA	NA	NA	NA	NA	NA	NA	+	NA	NA
rs5864596	4	180600222	D	I	0.8734	-0.00827844	0.00695083	0.2335	NA	-	NA	NA	NA	-	-	NA	NA	NA	NA	-	NA	NA
rs141022227	5	78258216	A	G	0.0295	0.0626519	0.0136586	4.501e-06	NA	+	NA	NA	+	NA	NA	NA	NA	NA	NA	+	NA	NA
rs35396333	5	113074136	T	G	0.8603	-0.00403362	0.00666714	0.5451	+	-	NA	+	-	-	+	0.9185	0.00426977	0.0091823	0.6417	+	NA	-
rs200465639	5	120622424	G	A	NA	NA	NA	NA	NA	-	NA	NA	NA	NA	NA	NA	NA	NA	NA	+	NA	NA
rs117063687	5	154362706	A	G	0.0169	0.0345357	0.0179313	0.0541	NA	+	NA	NA	-	NA	NA	NA	NA	NA	NA	+	NA	NA
rs75554948	5	164964340	A	C	0.9786	-0.0716099	0.0159701	7.313e-06	NA	-	NA	NA	+	NA	NA	NA	NA	NA	NA	-	NA	NA
rs4428533	6	115061553	T	C	0.3298	0.00937515	0.00491618	0.05648	NA	+	NA	-	+	+	+	0.345	0.0233724	0.00528429	9.729e-06	+	NA	+
rs10240457	7	15431149	A	G	0.6381	0.0177901	0.00480942	0.0002165	+	+	NA	+	+	-	+	0.652	0.0237678	0.00527353	6.58e-06	+	NA	+
rs10240058	7	19132687	T	C	0.6707	0.00809519	0.0049181	0.09975	NA	+	NA	NA	-	-	-	0.6772	0.0244402	0.00537265	5.39e-06	+	+	+
rs148539632	7	34024024	T	C	0.3434	-0.00134345	0.00486757	0.7823	-	+	+	-	+	-	-	0.2167	0.0282109	0.00609703	3.708e-06	+	NA	+
rs571643139	7	79557892	D	I	0.9866	-0.0233182	0.0201019	0.246	NA	-	NA	NA	-	NA	NA	NA	NA	NA	NA	+	NA	NA
rs10261974	7	130673625	T	C	0.8423	0.0285985	0.00634113	6.484e-06	+	+	NA	+	+	-	+	0.8993	0.00308056	0.00834839	0.712	+	NA	+
rs34151223	8	1809573	T	C	0.3168	-0.0235364	0.00496758	2.155e-06	-	-	NA	-	-	-	-	0.2745	-0.00733534	0.00562958	0.1927	-	NA	+
rs75084726	8	3187614	T	C	0.0482	0.048598	0.01079	6.657e-06	NA	+	NA	NA	+	NA	NA	NA	NA	NA	NA	+	NA	NA
rs61228353	8	4901461	I	D	NA	NA	NA	NA	NA	NA	NA	NA	NA	NA	NA	NA	NA	NA	NA	NA	NA	NA
rs2123906	8	4911511	T	G	0.7328	0.00102378	0.00522339	0.8443	-	+	NA	-	-	+	+	0.729	0.00429005	0.00565224	0.4476	+	NA	+
rs544930584	8	96490739	I	D	NA	NA	NA	NA	NA	NA	NA	NA	NA	NA	NA	NA	NA	NA	NA	NA	NA	NA
rs148790097	8	96501559	D	I	0.6064	0.00266357	0.00473103	0.5733	NA	+	NA	NA	+	-	-	NA	NA	NA	NA	-	NA	NA
rs11776496	8	123821942	A	G	0.6607	0.0227509	0.00488111	3.154e-06	NA	+	NA	+	+	-	+	0.6556	0.0136931	0.0052869	0.009589	+	NA	+
rs376200170	10	28038269	I	D	NA	NA	NA	NA	NA	+	NA	NA	NA	NA	NA	NA	NA	NA	NA	-	NA	NA
rs12416174	10	69595187	T	C	0.4501	0.0250559	0.00464515	6.877e-08	+	NA	NA	NA	-	NA	NA	NA	NA	NA	NA	NA	NA	-
rs7127040	11	18981882	C	G	0.495	-0.0205559	0.00462242	8.694e-06	-	-	NA	-	-	-	+	0.4961	-0.00559249	0.0050247	0.2658	-	NA	+
rs57717444	11	120424451	C	G	0.2523	0.00665725	0.00532154	0.2109	+	+	NA	-	+	-	+	0.1996	0.00680709	0.00628541	0.2788	+	NA	+
rs147904065	12	34214596	T	G	NA	NA	NA	NA	NA	+	NA	NA	NA	NA	NA	NA	NA	NA	NA	-	NA	NA
rs1928556	12	41173766	T	C	0.2971	0.0044003	0.00505782	0.3844	-	+	NA	-	-	-	+	0.2972	0.027371	0.00549619	6.347e-07	+	NA	-
rs3897926	13	28562605	T	G	0.7388	0.00531939	0.00526152	0.312	+	+	NA	-	+	-	+	0.7816	0.0269584	0.00607992	9.256e-06	+	NA	+
rs11842170	13	33554505	A	G	0.1195	0.00850777	0.00712543	0.2326	+	-	NA	-	-	+	-	0.0649	-0.0160108	0.0101979	0.1165	-	NA	-
rs6572268	14	22577471	A	G	0.4625	0.02198	0.00463517	2.12e-06	+	+	NA	+	-	+	-	0.4649	0.0018234	0.00503701	0.717	+	NA	-
rs12432084	14	86455332	T	G	0.2574	0.000840579	0.00528666	0.874	-	+	NA	-	-	+	+	0.2002	0.00212837	0.00627838	0.7344	+	NA	-
rs10459669	15	39000056	T	C	0.8355	-0.0102994	0.00623449	0.09856	-	-	NA	-	-	+	-	0.8936	-0.00844897	0.00814751	0.2999	-	NA	+
rs2068803	16	7942064	T	G	0.8585	0.0330937	0.00663067	5.993e-07	+	+	NA	+	+	+	+	0.9189	0.0150373	0.00920277	0.1022	+	NA	-
rs73502833	16	7946087	A	G	0.1596	-0.0313241	0.00631025	6.9e-07	-	-	NA	-	-	-	-	0.1012	-0.0156435	0.00832988	0.06036	-	NA	+
rs576679781	16	77017668	I	D	NA	NA	NA	NA	NA	NA	NA	NA	NA	NA	NA	NA	NA	NA	NA	NA	NA	NA
rs28999406	17	26099761	A	G	0.0113	0.100774	0.0218647	4.055e-06	NA	+	NA	NA	+	NA	NA	NA	NA	NA	NA	+	NA	NA
rs2270524	17	62174960	T	C	0.2774	-0.000356213	0.00516251	0.9453	-	+	NA	NA	-	-	+	0.2668	0.0254896	0.00567951	7.182e-06	+	NA	+
rs12449442	17	65947640	A	G	0.593	-0.0209999	0.00470427	8.063e-06	-	-	NA	NA	-	-	-	0.614	-0.00124368	0.00516051	0.8093	-	+	+
rs11307385	18	3495857	D	I	0.677	0.0244732	0.00494209	7.341e-07	NA	+	NA	+	NA	+	+	NA	NA	NA	NA	+	NA	NA
rs17672308	18	33712708	A	G	0.5821	0.00163551	0.00468628	0.7274	+	+	NA	-	+	+	-	0.5803	-0.0029933	0.00509065	0.5562	-	NA	+
rs754273901	18	39731426	G	A	NA	NA	NA	NA	NA	NA	NA	NA	NA	NA	NA	NA	NA	NA	NA	NA	NA	NA
rs199861792	18	39770593	D	I	0.3799	-0.00298583	0.00476208	0.5305	NA	-	NA	+	NA	+	NA	NA	NA	NA	NA	-	NA	NA
rs4274648	20	36390799	T	C	0.7596	-0.00763178	0.00540878	0.1583	-	-	NA	-	+	-	-	0.8025	0.00713713	0.00631046	0.2581	+	NA	-
rs35033594	20	36424307	I	D	NA	NA	NA	NA	NA	NA	NA	NA	NA	NA	NA	NA	NA	NA	NA	NA	NA	NA
rs561635080	20	48781001	D	I	0.7408	-0.0244664	0.00527406	3.509e-06	NA	-	NA	NA	-	NA	NA	NA	NA	NA	NA	-	NA	NA
rs55904704	X	141673571	G	C	NA	NA	NA	NA	+	NA	NA	NA	NA	NA	NA	NA	NA	NA	NA	NA	NA	NA
The +/- denotes the direction effect of Effect Allele in each dataset.
CHR=Chromosome;POS=Position (hg19);EA=Effect Allele; OA=Other Allele; I=Insertion; D=Deletion; EAF=EA frequency; SE=Standard Error; NA=Not Available, CKB=China Kadoorie Biobank; WHI=Women's Health Initiative; IHS=Intern Health Study
