# Supplementary material for: The Genetic Architecture of Depression in Individuals of East Asian Ancestry: A Genome-Wide Association Study
Source: JAMA Psychiatry. 2021 Sep 29;78(11):1–12. doi: 10.1001/jamapsychiatry.2021.2099 (PMC8482304; doi:10.1001/jamapsychiatry.2021.2099)
Supplement: Supplement 6. — eTable 6. Variants associated with depression (P<5x10-8) in the meta-analysis of the broad depression outcome in East-Asian ancestry samples and the largest depression [file jamapsychiatry-e212099-s006.xlsx]

## Sheet: S.T.6
Giannakopoulou O, Lin K, Meng X, et al.
The Genetic Architecture of Depression in Individuals of East Asian Ancestry
Published online August 11, 2021
doi:10.1001/jamapsychiatry.2021.2099
eTable 6. Variants associated with depression (P<5x10-8) in the meta-analysis of the broad depression outcome in East-Asian ancestry samples and the largest depression GWAS in European ancestry samples (Howard et al., 2019).
Meta-analysis of EAS with EUR												Meta-analysis of EUR							Meta-analysis of EAS
rsID	CHR	POS	EA	OA	EAF	P	Beta	SE	Direction	HetISq	HetPVal	Leading variant	EA	OA	EAF	P	Beta	SE	Leading variant	EA	OA	EAF	P	Beta	SE
Replications from the largest depression GWAS in European ancestry samples
rs301802	1	8497307	A	T	0.6515	1.08e-08	-0.0084763	0.00148239	--	0	0.4296	rs301799	T	C	0.5792	1.21e-07	-0.023	0.0044	rs301802	A	T	0.8365	0.0185	-0.0102129	0.00433484
rs589249	1	37162352	A	G	0.6236	4.82e-09	-0.0085334	0.00145795	--	0	0.9723	rs1002656	T	C	0.7076	1.55e-07	-0.0248	0.0047	rs589249	A	G	0.4427	0.002155	-0.0099019	0.00322747
rs10788920	1	50331725	T	C	0.1578	1.08e-11	-0.0131658	0.00193757	--	0	0.423	rs11579246	A	G	0.9086	6e-11	0.0491	0.0075	rs10788920	T	C	0.3268	0.003545	-0.0099664	0.00341782
rs7551758	1	52274078	T	G	0.3545	2.74e-09	-0.0087814	0.00147661	--	87.9	0.004027	rs1890946	T	C	0.4702	5.89e-11	-0.0282	0.0043	rs7551758	T	G	0.065	0.4799	-0.0045911	0.00650292
rs10789340	1	72940273	A	G	0.2767	4.84e-18	-0.0136684	0.00157888	--	75.1	0.04506	rs2568958	A	G	0.6042	2.9e-18	0.0382	0.0044	rs10789340	A	G	0.0364	0.003969	-0.0246608	0.00855979
rs12037227	1	73525436	A	G	0.535	1.1e-08	-0.0080935	0.00141618	-+	92.5	0.000252	rs10890020	A	G	0.519	1.38e-10	-0.0277	0.0043	rs12037227	A	G	0.7341	0.9347	0.00029754	0.00362856
rs12134279	1	197781198	T	C	0.2237	2.79e-08	-0.0094141	0.00169502	--	59.1	0.1179	rs17641524	T	C	0.2101	1.5e-08	-0.03	0.0053	rs12134279	T	C	0.2645	0.1069	-0.0058591	0.00363467
rs12619197	2	22566548	A	G	0.5743	4.77e-08	0.00779999	0.00142857	++	51.9	0.1494	rs12052908	A	T	0.5325	2.89e-06	-0.0203	0.0043	rs12619197	A	G	0.89	0.09572	0.00853596	0.00512362
rs112176860	2	58143308	A	G	0.0599	3.7e-08	-0.0163862	0.00297661	--	0	0.7103	rs1568452	T	C	0.3811	1.51e-06	0.0213	0.0044	rs112176860	A	G	0.0875	0.009383	-0.0147395	0.0056734
rs17723244	3	117710096	A	G	0.7651	3.31e-08	-0.009204	0.00166618	--	56.9	0.1277	rs6783233	T	C	0.285	7.07e-10	0.0295	0.0048	rs17723244	A	G	0.9218	0.1029	-0.0097387	0.005971
rs247910	5	87630769	A	G	0.5683	2.52e-09	-0.0084994	0.00142607	--	0	0.4443	rs3099439	T	C	0.5351	2.78e-08	-0.0241	0.0043	rs247910	A	G	0.6334	0.01225	-0.0083337	0.00332682
rs10061069	5	93071630	C	G	0.2191	4.93e-08	-0.0093136	0.00170767	--	53.6	0.1423	rs10061069	C	G	0.2222	6.52e-08	-0.028	0.0052	rs10061069	C	G	0.2112	0.1008	-0.0064454	0.0039277
rs325500	5	104006667	A	G	0.388	2.16e-10	0.0092031	0.00144954	++	91.3	0.000674	rs30266	A	G	0.3271	1.43e-15	0.0366	0.0046	rs325500	A	G	0.3332	0.6347	0.00161553	0.00340111
rs7725715	5	164487555	A	G	0.6175	9.81e-10	0.00888467	0.00145341	++	88.4	0.003372	rs11135349	A	C	0.4674	1.64e-11	-0.029	0.0043	rs7725715	A	G	0.8315	0.455	0.00319934	0.00428292
rs200484	6	27775674	A	G	0.8618	1.16e-16	0.0169611	0.00204671	++	86.1	0.007262	rs200949	A	G	0.8681	3.61e-17	0.0538	0.0064	rs200484	A	G	0.8314	0.03508	0.00902189	0.00428186
rs9360164	6	66584033	T	C	0.5948	3.4e-08	-0.0079422	0.00143881	--	0	0.5978	rs9363467	T	C	0.5963	8.56e-08	0.0239	0.0045	rs9360164	T	C	0.786	0.01339	-0.0096665	0.00390883
rs77247429	6	165111149	T	C	0.7054	3.05e-10	-0.0097555	0.00154948	--	0	0.8005	rs2029865	A	T	0.4508	0.0001155	-0.0166	0.0043	rs77247429	T	C	0.5302	0.001824	-0.0100152	0.00321207
rs76854159	7	12265059	A	G	0.521	2.35e-09	-0.0084427	0.00141395	--	90.9	0.00091	rs2043539	A	G	0.4179	5.42e-12	0.0299	0.0043	rs76854159	A	G	0.3566	0.7298	-0.0011547	0.00334688
rs9655918	7	82416315	A	G	0.2887	8.09e-09	-0.0089877	0.00155873	--	0	0.3495	rs2247523	C	G	0.53	1.71e-08	-0.0243	0.0043	rs9655918	A	G	0.1243	0.02397	-0.0109718	0.00485906
rs2402267	7	117497811	A	G	0.3239	1.67e-08	-0.0085177	0.00150942	--	86.8	0.005878	rs7807677	T	C	0.5483	2.38e-10	0.0274	0.0043	rs2402267	A	G	0.2181	0.5165	-0.0025195	0.00388211
rs1931388	9	11203149	A	G	0.7068	4.58e-09	0.00909573	0.00155164	++	90.9	0.000895	rs1982277	T	C	0.7573	5.35e-09	0.0296	0.0051	rs1931388	A	G	0.9921	0.7768	0.00514279	0.0181084
rs1487500	9	17012877	A	G	0.4235	2.34e-08	-0.0079825	0.00142954	--	58.3	0.1217	rs263645	A	T	0.5409	6.36e-09	0.0251	0.0043	rs1487500	A	G	0.3976	0.1006	-0.0053787	0.00327569
rs3793577	9	23737627	A	G	0.4752	7.13e-09	-0.0081868	0.00141445	--	0	0.3587	rs3793577	A	G	0.4648	6.79e-08	-0.0234	0.0043	rs3793577	A	G	0.502	0.02238	-0.0073231	0.00320626
rs4626698	9	25219171	T	G	0.1014	2.39e-08	-0.0130597	0.00234002	--	46.4	0.172	rs59283172	A	G	0.1081	2.41e-08	-0.039	0.007	rs4626698	T	G	0.0792	0.07273	-0.0106558	0.00593639
rs2029646	9	37223862	A	G	0.8228	3.11e-09	-0.0109624	0.00184988	--	47.1	0.1691	rs7030813	T	C	0.3756	3.45e-08	0.0247	0.0045	rs2029646	A	G	0.7966	0.04897	-0.0078418	0.00398265
rs4629949	9	119731871	T	C	0.2865	3.61e-09	-0.0092191	0.00156229	--	60.8	0.1101	rs10817969	T	G	0.7194	4.71e-09	0.028	0.0048	rs4629949	T	C	0.3021	0.07724	-0.0061693	0.00349137
rs1021363	10	106610839	A	G	0.293	4.83e-09	0.00908358	0.00155195	++	90.5	0.001151	rs1021363	A	G	0.3566	2.29e-11	0.03	0.0045	rs1021363	A	G	0.1295	0.7346	0.00161865	0.00477477
rs9665832	11	88834258	A	G	0.3068	8.61e-10	0.00939371	0.00153167	++	64.1	0.09522	rs7932640	T	C	0.447	9.82e-11	0.0281	0.0044	rs9665832	A	G	0.2412	0.06727	0.00685751	0.00374728
rs4936272	11	113318907	T	C	0.3958	7.98e-11	-0.0093901	0.00144441	--	0	0.4846	rs61902811	A	G	0.3678	5e-10	-0.0277	0.0044	rs4936272	T	C	0.1702	0.004411	-0.0121446	0.00426576
rs182722	12	84001619	A	G	0.3664	2.71e-09	0.00871981	0.00146601	++	0	0.3855	rs56314503	T	G	0.7528	2.37e-05	-0.0211	0.005	rs182722	A	G	0.1305	0.0001027	0.0184839	0.00475899
rs7339288	13	31902535	T	G	0.1561	1.62e-10	-0.0124417	0.00194614	--	39.6	0.1981	rs1409379	T	C	0.7638	1.41e-09	0.0306	0.0051	rs7339288	T	G	0.0153	0.02195	-0.0299222	0.0130607
rs1950829	14	42097937	A	G	0.6216	7.96e-11	0.00946824	0.00145643	++	85.6	0.008307	rs61990288	A	G	0.5102	6.91e-12	-0.0295	0.0043	rs1950829	A	G	0.9789	0.2298	0.0133969	0.0111547
rs11621186	14	75120628	T	C	0.4795	3.64e-08	0.00778775	0.0014139	++	79.8	0.02593	rs1045430	T	G	0.4806	2.21e-09	-0.0257	0.0043	rs11621186	T	C	0.4269	0.3055	0.00332213	0.0032411
rs911554	14	103999371	T	G	0.4151	8.05e-12	-0.0098024	0.00143351	--	21	0.2606	rs10149470	A	G	0.4869	7.44e-10	-0.0266	0.0043	rs911554	T	G	0.5155	0.007725	-0.0085455	0.00320776
rs12910916	15	47675655	T	C	0.165	1.65e-08	0.0107443	0.00190299	++	0	0.7097	rs34488670	T	C	0.7885	2.63e-07	-0.027	0.0053	rs12910916	T	C	0.0437	0.007547	0.0209538	0.00784198
rs12445122	16	13778470	A	T	0.1362	4.69e-08	0.0112502	0.00205934	++	77	0.03686	rs56887639	A	G	0.734	6.66e-08	-0.0264	0.0049	rs12445122	A	T	0.0148	0.2629	0.0148695	0.0132763
rs6497560	16	21680568	A	G	0.6601	1.07e-09	0.00909493	0.00149122	++	0	0.8822	rs12923444	A	C	0.5611	9.32e-08	-0.0231	0.0043	rs6497560	A	G	0.6811	0.0007983	0.0115335	0.00343975
rs11665070	18	35152563	A	G	0.6747	1.73e-09	-0.0090796	0.00150773	--	83.6	0.01366	rs12967855	A	G	0.3303	1.5e-10	0.0294	0.0046	rs11665070	A	G	0.6909	0.274	-0.0037952	0.00346907
rs17410557	18	50776391	T	C	0.7091	8.5e-10	-0.0095414	0.00155523	--	61.1	0.1091	rs7227069	A	G	0.4317	4.64e-09	0.0254	0.0043	rs17410557	T	C	0.9683	0.05916	-0.0172665	0.00915025
rs12967143	18	53099012	C	G	0.6402	1e-10	-0.0095178	0.00147174	--	91.6	0.000543	rs12967143	C	G	0.7012	2.53e-13	-0.0345	0.0047	rs12967143	C	G	0.4832	0.6261	-0.0015623	0.00320809
Novel associations from the trans-ethnic meta-analysis
rs7548487	1	177025098	A	G	0.9016	1.29e-08	-0.0134889	0.00237147	--	0	0.387	rs7548487	A	G	0.8839	1.263e-07	-0.0354	0.0067	rs7548487	A	G	0.9472	0.02285	-0.0163155	0.0071685
rs547488	18	26481463	C	G	0.5389	3.25e-08	0.0078332	0.001417	++	0	0.9582	rs547488	C	G	0.447	3.124e-06	0.0202	0.0043	rs547488	C	G	0.7752	0.002982	0.0114055	0.00384023
rs12160976	22	46438246	A	G	0.2512	1.55e-08	-0.00921168	0.00162866	--	0	0.4889	rs12160976	A	G	0.3399	2.396e-07	-0.0243	0.0047	rs12160976	A	G	0.023	0.01613	-0.0257306	0.0106943
CHR=Chromosome;POS=Position (hg19);EA=Effect Allele; OA=Other Allele; EAF=Effect allele frequency; HetISq = I square values for heterogeneity; HetPval = P value for test of heterogeneity.
