# Supplementary material for: The Genetic Architecture of Depression in Individuals of East Asian Ancestry: A Genome-Wide Association Study
Source: JAMA Psychiatry. 2021 Sep 29;78(11):1–12. doi: 10.1001/jamapsychiatry.2021.2099 (PMC8482304; doi:10.1001/jamapsychiatry.2021.2099)
Supplement: Supplement 7. — eTable 8. The association of previously reported variants for depression with P<5x10-8 in European ancestry samples (Howard et al., 2019) in the East-Asian discovery meta-analysis [file jamapsychiatry-e212099-s007.xlsx]

## Sheet: S.T.8
Giannakopoulou O, Lin K, Meng X, et al.
The Genetic Architecture of Depression in Individuals of East Asian Ancestry
Published online August 11, 2021
doi:10.1001/jamapsychiatry.2021.2099
eTable 8. The association of previously reported variants for depression with P<5x10-8 in European ancestry samples (Howard et al., 2019) in the East-Asian discovery meta-analysis
rsID	CHR	POS	EA	OA	Meta-analysis in European ancestry samples				East-Asian meta-analysis
					EAF	Beta	SE	P-value	EAF	Beta	SE	P-value	Power
rs1002656	1	37192741	T	C	0.7033	-0.0266	0.0038	3.739e-12	0.3943	-0.00392009	0.00328041	0.2322	0.645811
rs10061069	5	93071630	C	G	0.2212	-0.0275	0.0042	8.152e-11	0.2112	-0.00644535	0.0039277	0.1008	0.524405
rs10149470	14	104017953	A	G	0.4869	-0.0267	0.0035	3.718e-14	0.5576	-0.00677824	0.00322773	0.03575	0.659902
rs1021363	10	106610839	A	G	0.3547	0.0303	0.0037	4.406e-16	0.1295	0.00161865	0.00477477	0.7346	0.430584
rs1045430	14	75130235	T	G	0.4792	-0.0253	0.0035	7.308e-13	0.5102	-0.00230579	0.00320694	0.4722	0.599088
rs10774600	12	110741356	T	C	0.1656	-0.0267	0.0048	3.387e-08	NA	NA	NA	NA	NA
rs10789214	1	67146817	T	C	0.5661	0.0193	0.0035	4.442e-08	0.9956	-0.0401107	0.0242214	0.09781	0.0551721
rs10817969	9	119731045	T	G	0.7173	0.0261	0.0039	3.108e-11	0.7037	0.00415332	0.00351084	0.237	0.555583
rs10890020	1	73668836	A	G	0.5156	-0.0277	0.0035	4.028e-15	0.7578	0.0033753	0.00374202	0.3671	0.564197
rs10913112	1	175913828	T	C	0.3767	-0.0264	0.0036	3.4e-13	0.3513	0.000486943	0.00335823	0.8846	0.593049
rs1095626	3	157977962	T	C	0.5799	-0.0264	0.0035	7.131e-14	0.3573	0.00355283	0.00334541	0.2882	0.596315
rs11135349	5	164523472	A	C	0.4713	-0.0295	0.0035	6.042e-17	0.1609	-0.00117801	0.00436301	0.7869	0.496302
rs113188507	1	80809636	A	G	0.2838	0.0221	0.0039	1.871e-08	0.0997	0.00316241	0.00535094	0.5542	0.214954
rs1152578	14	64697037	T	C	0.4357	-0.0218	0.0035	6.363e-10	0.3091	-0.00273363	0.00346908	0.4307	0.435915
rs11579246	1	50559162	A	G	0.9067	0.0381	0.0061	5.706e-10	0.6272	0.00593113	0.00331533	0.07357	0.901658
rs12052908	2	22503044	A	T	0.5325	-0.022	0.0035	4.436e-10	0.262	-0.00156769	0.0036458	0.6676	0.401967
rs1226412	2	157111313	T	C	0.7917	0.0256	0.0043	3.459e-09	0.7427	0.00336656	0.00366728	0.3586	0.519964
rs12624433	20	44680853	A	G	0.2584	0.0233	0.004	7.441e-09	0.305	-0.00291095	0.003482	0.4031	0.465551
rs12923444	16	21639710	A	C	0.5625	-0.0214	0.0035	1.297e-09	0.89	-0.00130653	0.00512366	0.7986	0.213461
rs12966052	18	52751639	C	G	0.1805	-0.0314	0.0046	1.252e-11	NA	NA	NA	NA	NA
rs12967143	18	53099012	C	G	0.6984	-0.0312	0.0038	3.699e-16	0.4832	-0.00156234	0.00320809	0.6261	0.782461
rs12967855	18	35138245	A	G	0.3295	0.0265	0.0037	1.18e-12	0.3324	0.00279399	0.00340316	0.4118	0.613894
rs13084037	3	49214066	A	G	0.774	-0.0245	0.0042	7.084e-09	0.9945	-0.0176229	0.0216764	0.4162	0.0612207
rs1343605	13	53647048	A	C	0.384	0.0313	0.0036	6.229e-18	0.1925	0.000504204	0.00406616	0.9009	0.580988
rs1354115	9	2983774	A	C	0.6243	0.021	0.0036	7.084e-09	0.9778	0.00145806	0.010881	0.8936	0.0846549
rs1409379	13	31907741	T	C	0.7641	0.0249	0.0041	1.671e-09	0.5755	0.00630525	0.00324344	0.05189	0.589297
rs141954845	3	61192911	A	G	0.388	0.0229	0.0037	8.145e-10	0.5722	0.00206403	0.00324024	0.524	0.52128
rs143186028	20	39997404	T	G	0.1778	0.0277	0.0046	2.288e-09	0.0077	-0.0103072	0.0183402	0.5741	0.07259
rs1448938	11	30892824	A	G	0.4171	0.0214	0.0035	1.297e-09	0.6793	0.0055333	0.0034347	0.1071	0.410889
rs1466887	1	37709328	T	C	0.5511	-0.0199	0.0036	4.118e-08	0.8862	-0.00496235	0.00504816	0.3255	0.202739
rs1568452	2	58012833	T	C	0.3851	0.0248	0.0036	8.118e-12	0.4164	0.0080032	0.00325201	0.01385	0.587066
rs16887442	7	82936909	T	C	0.4347	0.0203	0.0035	8.621e-09	0.5563	0.000500154	0.0032268	0.877	0.420054
rs169235	1	181740924	A	G	0.753	-0.0229	0.0041	2.976e-08	0.9189	-0.0123733	0.00587249	0.03508	0.19878
rs17641524	1	197704717	T	C	0.2091	-0.032	0.0043	1.522e-13	0.1711	-0.00175811	0.00425692	0.6794	0.568097
rs1890946	1	52342427	T	C	0.4671	-0.0235	0.0035	2.68e-11	0.0643	-0.00154245	0.00653578	0.8133	0.179933
rs1933802	6	105365891	C	G	0.4536	-0.0223	0.0035	2.567e-10	0.3034	0.000868303	0.00348716	0.8034	0.43205
rs1956373	14	60141822	T	G	0.7436	-0.0226	0.004	2.059e-08	0.6525	0.00127598	0.0033667	0.7046	0.490831
rs1982277	9	11513019	T	C	0.7594	0.0279	0.0041	1.447e-11	0.8868	-0.0048473	0.00505981	0.338	0.347833
rs198457	11	61471678	T	C	0.1925	-0.0292	0.0046	2.986e-10	NA	NA	NA	NA	NA
rs200949	6	27835435	A	G	0.8744	0.048	0.0053	2.525e-19	0.8325	0.0086076	0.00429307	0.04493	0.886322
rs2029865	6	165121844	A	T	0.4534	-0.0201	0.0035	1.204e-08	0.2635	-0.00591715	0.00363908	0.1039	0.344668
rs2043539	7	12253880	A	G	0.4177	0.0273	0.0035	9.893e-15	0.646	-0.000868267	0.00335238	0.7956	0.627123
rs2187490	11	118713180	T	G	0.9106	-0.0338	0.0061	3.824e-08	NA	NA	NA	NA	NA
rs2247523	7	82454404	C	G	0.5319	-0.0207	0.0035	4.377e-09	0.142	-0.000950723	0.00459287	0.8357	0.254159
rs2509805	11	57650796	T	C	0.3209	0.022	0.0038	9.17e-09	0.1514	0.00267012	0.00447257	0.5507	0.285945
rs2568958	1	72765116	A	G	0.6156	0.0373	0.0036	8.473e-25	0.9193	0.0105296	0.00588576	0.07356	0.430986
rs263645	9	17016503	A	T	0.5438	0.0221	0.0035	3.699e-10	0.4954	0.00237275	0.00320641	0.4593	0.494434
rs2670139	9	126634255	T	C	0.7609	-0.0266	0.0041	1.207e-10	0.8093	-0.00507645	0.00408075	0.2137	0.46724
rs2876520	6	142996618	C	G	0.5271	-0.023	0.0036	2.294e-10	0.7537	-0.000677192	0.00372083	0.8559	0.417881
rs301799	1	8489302	T	C	0.5694	-0.025	0.0035	1.356e-12	0.8334	-0.00991252	0.00430231	0.02121	0.378281
rs30266	5	103972357	A	G	0.3296	0.0308	0.0037	1.445e-16	0.1358	-0.00443631	0.00467965	0.3431	0.468157
rs3099439	5	87545318	T	C	0.5288	-0.0276	0.0035	5.049e-15	0.6412	-0.00685503	0.00334229	0.04027	0.661387
rs3213572	12	121205078	A	G	0.4745	0.0217	0.0035	7.612e-10	0.4565	0.00376561	0.00321847	0.2419	0.491598
rs33431	19	30939989	T	C	0.6144	0.0198	0.0036	4.812e-08	0.2197	0.000685329	0.00387191	0.8599	0.310857
rs34488670	15	47684936	T	C	0.7887	-0.0252	0.0043	6.033e-09	0.9587	-0.0171122	0.00805657	0.03366	0.141685
rs34653192	9	31124452	C	G	0.3196	-0.0229	0.0038	2.225e-09	0.0678	-0.0016771	0.00637679	0.7926	0.176151
rs34937911	4	42110353	T	C	0.8838	0.0304	0.0055	4.13e-08	0.9825	0.00301983	0.0122261	0.8047	0.105423
rs35553410	4	131237381	T	C	0.7462	-0.0244	0.004	1.417e-09	0.7612	-0.00170335	0.00376015	0.6509	0.440761
rs3793577	9	23737627	A	G	0.4665	-0.0229	0.0035	8.411e-11	0.502	-0.00732311	0.00320626	0.02238	0.529712
rs3823624	7	2110346	T	C	0.8067	0.0272	0.0045	1.992e-09	0.8301	0.00205758	0.00426884	0.6297	0.434266
rs4346585	3	44736493	T	C	0.696	-0.0236	0.0038	7.127e-10	0.996	0.0460729	0.0253985	0.06967	0.0582673
rs45510091	4	123186393	A	G	0.9472	0.0448	0.008	1.826e-08	NA	NA	NA	NA	NA
rs4772087	13	99115041	T	C	0.3732	0.0227	0.0036	3.911e-10	0.4074	-0.00301475	0.00326272	0.3555	0.515584
rs56314503	12	84465022	T	G	0.7487	-0.0254	0.004	2.945e-10	0.813	-0.00506952	0.00411153	0.2176	0.407025
rs56887639	16	13755530	A	G	0.7264	-0.0278	0.0039	1.506e-12	0.8437	-0.00139062	0.00441467	0.7531	0.435509
rs57344483	11	127022560	A	G	0.9259	-0.038	0.0068	1.818e-08	0.7159	-0.000195512	0.00355476	0.9563	0.85802
rs58104186	7	109099919	A	G	0.4689	0.0237	0.0035	1.819e-11	0.7723	0.00311187	0.00382293	0.4159	0.42919
rs58621819	11	65314830	A	T	0.7903	-0.0245	0.0043	1.565e-08	0.8194	0.00774295	0.00416736	0.06314	0.39866
rs59283172	9	25232978	A	G	0.1069	-0.0329	0.0057	1.016e-08	0.0417	-0.00816393	0.00801958	0.3089	0.215948
rs5995992	22	41487218	T	C	0.7155	-0.0266	0.0039	1.3e-11	0.9032	-0.00676093	0.00542176	0.2123	0.292796
rs60157091	5	61509655	T	C	0.515	0.02	0.0035	1.421e-08	0.3783	0.000631388	0.0033057	0.8487	0.403598
rs61902811	11	113370758	A	G	0.3682	-0.0257	0.0036	1.395e-12	0.0299	-0.00991185	0.00941297	0.2922	0.122961
rs61990288	14	42074726	A	G	0.5083	-0.026	0.0035	1.681e-13	0.021	-0.0136516	0.0111807	0.2221	0.101126
rs62091461	18	52488672	T	C	0.2274	-0.0254	0.0042	1.954e-09	0.4041	0.00136885	0.00326693	0.6752	0.583281
rs62188629	2	208044470	A	G	0.3136	0.0236	0.0038	7.127e-10	0.1492	-0.00393264	0.00449959	0.3819	0.327305
rs67436663	8	71347626	C	G	0.2402	-0.0259	0.0042	9.374e-10	0.3309	-0.00526044	0.00340702	0.1226	0.581034
rs6783233	3	117509984	T	C	0.2833	0.0218	0.0039	2.903e-08	0.0215	-0.00232109	0.0110528	0.834	0.0880942
rs7030813	9	36999369	T	C	0.3736	0.0253	0.0036	3.074e-12	0.4394	-0.00295553	0.00323009	0.3601	0.592862
rs7117514	11	70544937	A	G	0.5417	-0.0204	0.0035	7.286e-09	0.7016	0.000374896	0.0035037	0.9151	0.366469
rs7193263	16	6315880	A	G	0.6679	-0.0239	0.0038	4.331e-10	0.7925	0.00122158	0.00395333	0.757	0.405377
rs7198928	16	7666402	T	C	0.6159	0.0239	0.0036	4.447e-11	0.8075	0.00306588	0.00406616	0.4511	0.386945
rs7200826	16	13066833	T	C	0.2551	0.028	0.004	3.739e-12	0.1079	-0.00557021	0.00516717	0.281	0.336559
rs7227069	18	50731802	A	G	0.4326	0.0238	0.0035	1.497e-11	0.0334	0.0178533	0.00892217	0.04539	0.118057
rs7241572	18	77580712	A	G	0.201	0.028	0.0044	2.698e-10	0.1229	-0.000375977	0.00488282	0.939	0.369707
rs725616	6	147950422	T	C	0.3644	0.0204	0.0036	1.871e-08	0.4371	0.0063475	0.00323193	0.04957	0.418895
rs72710803	1	177428018	A	C	0.9121	-0.041	0.0062	5.289e-11	0.9109	0.00283614	0.00562726	0.6142	0.54198
rs75581564	17	27363750	A	G	0.1165	0.0301	0.0054	3.172e-08	NA	NA	NA	NA	NA
rs7585722	2	86819128	T	C	0.8458	-0.0269	0.0048	2.675e-08	NA	NA	NA	NA	NA
rs7624336	3	53244151	T	G	0.2087	0.0238	0.0043	3.957e-08	0.0378	-0.000529582	0.00840607	0.9495	0.128234
rs7659414	4	177350956	A	C	0.5782	-0.0201	0.0035	1.204e-08	0.738	0.000415621	0.0036458	0.9089	0.34327
rs7685686	4	3207142	A	G	0.5753	0.0202	0.0036	2.571e-08	0.5865	0.00132819	0.00325536	0.6834	0.413873
rs7758630	6	101387304	A	T	0.4051	-0.0225	0.0036	5.56e-10	0.2819	0.00524846	0.00356311	0.1408	0.448725
rs7807677	7	117502574	T	C	0.5505	0.0237	0.0035	1.819e-11	0.4336	-0.00203154	0.00323493	0.5302	0.557416
rs78337797	12	23987925	T	G	0.8781	0.0306	0.0055	3.365e-08	0.9945	0.0197472	0.0216764	0.3623	0.0673107
rs7837935	8	65562019	T	G	0.1522	-0.0292	0.0049	3.343e-09	0.3696	-0.004291	0.0033212	0.1963	0.697422
rs7932640	11	88744425	T	C	0.4417	0.0281	0.0035	1.62e-15	0.3512	0.00124263	0.00335845	0.7116	0.656984
rs8037355	15	37643831	T	C	0.5556	-0.0233	0.0035	3.936e-11	0.3834	0.000590197	0.00329719	0.8578	0.507221
rs913930	9	120484009	A	G	0.6433	-0.0208	0.0037	2.421e-08	0.9852	0.0194099	0.0132763	0.1437	0.0736703
rs9363467	6	66565703	T	C	0.6035	0.0237	0.0036	6.437e-11	0.5012	-0.00203279	0.00320629	0.5264	0.564736
rs9545360	13	80826373	A	C	0.1807	-0.0271	0.0046	5.021e-09	NA	NA	NA	NA	NA
rs9592461	13	66941792	A	G	0.4874	0.0216	0.0035	9.1e-10	0.6636	0.00298588	0.00339304	0.3787	0.451669
rs997934	10	1795194	T	C	0.3795	0.0198	0.0036	4.812e-08	0.4613	-0.00533519	0.00321591	0.097	0.422297
The variants with power > 80% in the East Asian discovery meta-analysis are highlighted in bold.
CHR= chromosome; POS= position (hg19); EA=effect allele; OA= other allele; EAF= effect allele frequency; SE= standard error; NA= Not Available
